# Supplementary material for: Rutaecarpine Promotes Adipose Thermogenesis and Protects against HFD-Induced Obesity via AMPK/PGC-1α Pathway
Source: Pharmaceuticals (Basel). 2022 Apr 13;15(4):469. doi: 10.3390/ph15040469 (PMC9027001; doi:10.3390/ph15040469)
Supplement: Supplementary file 1 [file pharmaceuticals-15-00469-s001.zip]

Archive with 1 entries (1 files):
- pharmaceuticals-1637500-supplementary.pdf
